# Supplementary material for: Curcumin–Lipid Interactions in PEGylated vs. Conventional Liposomes: A Combined Fluorescence and EPR Study
Source: Membranes (Basel). 2026 Apr 1;16(4):137. doi: 10.3390/membranes16040137 (PMC13117882; doi:10.3390/membranes16040137)
Supplement: Supplementary file 1 [file membranes-16-00137-s001.zip]

Archive with 1 entries (1 files):
- membranes-4030379-supplementary.pdf
